# Supplementary material for: A New Method for the Visualization of Living Dopaminergic Neurons and Prospects for Using It to Develop Targeted Drug Delivery to These Cells
Source: Int J Mol Sci. 2022 Mar 27;23(7):3678. doi: 10.3390/ijms23073678 (PMC8998426; doi:10.3390/ijms23073678)
Supplement: Supplementary file 1 [file ijms-23-03678-s001.zip]

Archive with 2 entries (2 files):
- GBR-BP TimeLapse.avi
- Supplements Blokhin Lavrova Ugrumov_v3.pptx
